# Supplementary material for: A Triple Gene-Deleted Pseudorabies Virus-Vectored Subunit PCV2b and CSFV Vaccine Protects Pigs against PCV2b Challenge and Induces Serum Neutralizing Antibody Response against CSFV
Source: Vaccines (Basel). 2022 Feb 16;10(2):305. doi: 10.3390/vaccines10020305 (PMC8878206; doi:10.3390/vaccines10020305)
Supplement: Supplementary file 1 [file vaccines-10-00305-s001.zip]

Archive with 1 entries (1 files):
- vaccines-1547187-supplementary.pdf
